# Supplementary material for: Derivatives of L-Ascorbic Acid in Emulgel: Development and Comprehensive Evaluation of the Topical Delivery System
Source: Pharmaceutics. 2023 Mar 2;15(3):813. doi: 10.3390/pharmaceutics15030813 (PMC10056080; doi:10.3390/pharmaceutics15030813)
Supplement: Supplementary file 1 [file pharmaceutics-15-00813-s001.zip]

Archive with 1 entries (1 files):
- pharmaceutics-2121956-supplementary.pdf
